# Supplementary material for: Comparative Characterization of Immune Response in Sheep with Caseous Lymphadenitis through Analysis of the Whole Blood Transcriptome
Source: Animals (Basel). 2023 Jun 29;13(13):2144. doi: 10.3390/ani13132144 (PMC10339859; doi:10.3390/ani13132144)
Supplement: Supplementary file 1 [file animals-13-02144-s001.zip]

Archive with 2 entries (2 files):
- Supplementary Table S1  rev1.xlsx
- Supplementary Table S2.xlsx
