# Supplementary material for: Comparative Characterization of Immune Response in Sheep with Caseous Lymphadenitis through Analysis of the Whole Blood Transcriptome
Source: Animals (Basel). 2023 Jun 29;13(13):2144. doi: 10.3390/ani13132144 (PMC10339859; doi:10.3390/ani13132144)
Supplement: Supplementary file 1 [file animals-13-02144-s001.zip › Supplementary Table S1 rev1.xlsx]

## Sheet: List1
Table S1. TaqMan Gene Ovine Expression Assays
Assay ID	Gene Symbol	Gene Name	Gene status	Entrez Gene ID	Transcript Accession	Context Sequence	Genomic sequence	Amplicon size	Annotation Sources
Oa03214022_m1	MFAP5	microfibril associated protein 5	target	101102052	XM_015094962.2; XM_015094961.2	AAGCTATGAAAGATGAACTCTGCCG	NC_040254.1 Chromosome 3 Reference Oar_rambouillet_v1.0 Primary Assembly	72	NCBI
Oa03257092_m1	MEDAG	mesenteric estrogen dependent adipogenesis	target	101111297	XM_004012140.4	TGAGCAGCTACATGAGGAGATATGT	NC_040261.1 Chromosome 10 Reference Oar_rambouillet_v1.0 Primary Assembly	67	NCBI
Oa04792660_m1	HMCN1	hemicentin 1	target	101109289	XM_027975960.1; XM_004013873.4	TCTCACTGTCCAAGTTCCACCTTCC	NC_040263.1 Chromosome 12 Reference Oar_rambouillet_v1.0 Primary Assembly	66	NCBI
Oa04797216_g1	LY6G6C	lymphocyte antigen 6 family member G6C	target	101118646	XM_004018943.4	CATACATTGGGAAGATGTGGGTTTT	NC_040271.1 Chromosome 20 Reference Oar_rambouillet_v1.0 Primary Assembly	76	NCBI
Oa04806836_m1	POLR2A	RNA polymerase II subunit A	reference	100144762	XM_004013289.4	AAACCTGTGCAGGAAACATGACAGA	NC_040262.1 Chromosome 11 Reference Oar_rambouillet_v1.0 Primary Assembly	49	NCBI
Oa04905906_m1	PPIB	peptidylprolyl isomerase B	reference	554319	XM_004010536.4	TCTAGAGGGCATGGATGTAGTACGG	NC_040258.1 Chromosome 7 Reference Oar_rambouillet_v1.0 Primary Assembly	83	NCBI
Oa04818291_m1	B2M	beta-2-microglobulin	reference	114108604	XM_012180604.2	CAGCACCATCAAGGTCTGACGATGC	NC_040258.1 Chromosome 7 Reference Oar_rambouillet_v1.0 Primary Assembly	119	NCBI
